# Supplementary material for: Plural Conjuncts and Syncretism Facilitate Gender Agreement in Serbo-Croatian:Experimental Evidence
Source: Front Psychol. 2019 May 7;10:942. doi: 10.3389/fpsyg.2019.00942 (PMC6514152; doi:10.3389/fpsyg.2019.00942)
Supplement: TABLE S1 — Stimuli and row results of the experiment on the role of plural number and syncretism in conjunct agreement. [file Table_1.XLSX]

## Sheet: Stimuli
The list	The condition	Length in syllables - model sentence	Length in syllables - target sentence	Model sentence	Substitute subject	Length in characters model sentence	Length in characters substitute
Liste1	NSgeFPl1	9	12	"<b>Konac</b> je kupljen u šivari."	"<b>Dugme i perle</b>"	26	13
Liste1	NSgeFPl2	8	12	"<b>Ram</b> je ostavljen u korpi."	"<b>Gvožđe i krpe</b>"	25	13
Liste1	NSgeFPl3	10	13	"<b>Ručak</b> je pojeden na brzinu."	"<b>Jaje i šljive</b>"	27	13
Liste1	NSgeFPl4	10	12	"<b>Karfiol</b> je uzet iz ostave."	"<b>Sirće i tikve</b>"	26	13
Liste1	NSgeFPl5	8	11	"<b>Limun</b> je vraćen u krošnju."	"<b>Piće i kruške</b>"	26	13
Liste1	NSgeFPl6	9	13	"<b>Sto</b> je naručen pre jeseni."	"<b>Rende i tacne</b>"	26	13
Liste1	NSgoFPl1	9	12	"<b>Dokaz</b> je ukraden iz torbe."	"<b>Pismo i mape</b>"	26	12
Liste1	NSgoFPl2	9	12	"<b>Kaput</b> je prodat na popustu."	"<b>Krzno i jakne</b>"	27	13
Liste1	NSgoFPl3	9	12	"<b>Burek</b> je poručen na vreme."	"<b>Brašno i kore</b>"	26	13
Liste1	NSgoFPl4	8	12	"<b>Zid</b> je farban pre veselja."	"<b>Deblo i klupe</b>"	26	13
Liste1	NSgoFPl5	9	12	"<b>Datum</b> je obrisan sa slike."	"<b>Šilo i žice</b>"	26	11
Liste1	NSgoFPl6	8	12	"<b>Pleh</b> je donet iz kuhinje."	"<b>Sito i višnje</b>"	25	13
Liste2	NSgeFPl1	9	12	"<b>Dokaz</b> je ukraden iz torbe."	"<b>Jaje i šljive</b>"	26	13
Liste2	NSgeFPl2	8	11	"<b>Kaput</b> je prodat na popustu."	"<b>Sirće i tikve</b>"	27	13
Liste2	NSgeFPl3	10	13	"<b>Burek</b> je poručen na vreme."	"<b>Dugme i perle</b>"	26	13
Liste2	NSgeFPl4	10	14	"<b>Zid</b> je farban pre veselja."	"<b>Gvožđe i krpe</b>"	26	13
Liste2	NSgeFPl5	8	11	"<b>Datum</b> je obrisan sa slike."	"<b>Piće i kruške</b>"	26	13
Liste2	NSgeFPl6	9	13	"<b>Pleh</b> je donet iz kuhinje."	"<b>Rende i tacne</b>"	25	13
Liste2	NSgoFPl1	9	12	"<b>Konac</b> je kupljen u šivari."	"<b>Pismo i mape</b>"	26	12
Liste2	NSgoFPl2	9	13	"<b>Ram</b> je ostavljen u korpi."	"<b>Krzno i jakne</b>"	25	13
Liste2	NSgoFPl3	9	12	"<b>Ručak</b> je pojeden na brzinu."	"<b>Brašno i kore</b>"	27	13
Liste2	NSgoFPl4	8	10	"<b>Karfiol</b> je uzet iz ostave."	"<b>Šilo i žice</b>"	26	11
Liste2	NSgoFPl5	9	12	"<b>Limun</b> je vraćen u krošnju."	"<b>Slovo i tačke</b>"	26	13
Liste2	NSgoFPl6	8	12	"<b>Sto</b> je naručen pre jeseni."	"<b>Deblo i klupe</b>"	26	13
		8.83333	12.0833			26	12.75
		0.701964	0.829702			0.589768	0.607919

## Sheet: Raw Results
	List1	List1	List1	List1	List1	List1	List1	List1	List1	List1	List1	List1	List1	List1	List1	List1	List1	List1	List2	List2	List2	List2	List2	List2	List2	List2	List2	List2	List2	List2	List2	List2	List2	List2	List2	List2
	Participant1	Participant2	Participant3	Participant4	Participant5	Participant6	Participant7	Participant8	Participant9	Participant10	Participant11	Participant12	Participant13	Participant14	Participant15	Participant16	Participant17	Participant18	Participant19	Participant20	Participant21	Participant22	Participant23	Participant24	Participant25	Participant26	Participant27	Participant28	Participant29	Participant30	Participant31	Participant32	Participant33	Participant34	Participant35	Participant36
NSgeFPl1	LCA	RES	RES	RES	LCA	LCA	RES	LCA	RES	LCA	RES	RES	RES	RES	RES	LCA	RES	LCA	RES	LCA	LCA	RES	RES	LCA	RES	RES	LCA	LCA	RES	RES	LCA	LCA	LCA	RES	RES	LCA	20	0	16	0
NSgeFPl2	LCA	RES	RES	LCA	RES	RES	RES	RES	RES	LCA	RES	RES	RES	RES	LCA	LCA	RES	RES	RES	LCA	LCA	RES	LCA	LCA	RES	RES	RES	RES	RES	LCA	RES	RES	LCA	RES	RES	RES	25	0	11	0
NSgeFPl3	LCA	RES	RES	RES	RES	LCA	RES	RES	RES	RES	RES	LCA	RES	RES	RES	LCA	LCA	LCA	LCA	LCA	LCA	RES	LCA	LCA	RES		RES	RES	RES	LCA	RES	RES	LCA	RES	LCA	RES	21	0	14	0
NSgeFPl4	RES	RES	RES	LCA	RES	RES	RES	RES	RES	RES	RES	RES	RES	RES	LCA	LCA	RES	LCA	RES	RES	LCA	RES	RES	LCA	RES	RES	RES	RES	RES	LCA	RES	RES	RES	RES	RES	RES	29	0	7	0
NSgeFPl5	RES	RES	RES	RES	RES	RES	RES	LCA	RES	RES	LCA	LCA	RES	RES	LCA	LCA	RES	RES	RES	LCA	RES	RES	LCA	RES	RES	LCA	RES	RES	RES	RES	RES	RES	LCA	RES	RES	RES	27	0	9	0
NSgeFPl6	LCA	LCA	RES	LCA	LCA	LCA	RES	LCA	RES	LCA	RES	LCA	RES	LCA	LCA	LCA	LCA	RES	RES	LCA	LCA	RES	RES	LCA	RES	LCA	LCA	RES	RES	LCA	RES	LCA	LCA	FSg	RES	LCA	14	0	21	0
NSgoFPl1	RES	RES	RES	LCA	RES	RES	RES	RES	RES	RES	RES	RES	RES	RES	RES	LCA	RES	RES	RES	RES	RES	RES	RES	RES	RES	RES	RES	RES	RES	RES	RES	RES	RES	RES	RES	RES	34	0	2	0
NSgoFPl2	RES	RES	RES	RES	RES	RES	RES	LCA	RES	RES	RES	LCA	RES	RES	RES	RES	RES	RES		RES	LCA	RES	LCA	LCA	RES	RES	LCA		RES	LCA	RES	RES	RES	RES	RES	RES	27	0	7	0
NSgoFPl3	RES	RES	RES	RES	RES	RES	RES	LCA	LCA	LCA	RES	LCA	RES	RES	RES	LCA	RES	LCA	RES	LCA	RES	RES	RES	RES	RES	RES	RES	RES	RES	LCA	LCA	RES	RES	RES		RES	26	0	9	0
NSgoFPl4	RES	RES	LCA	RES	RES	RES	RES	RES	LCA	RES	RES	RES	RES	RES	RES	LCA	RES	RES	RES	LCA	RES	RES			RES	RES	LCA	RES	RES	LCA	RES	RES	LCA	RES	RES	RES	27	0	7	0
NSgoFPl5	RES	RES	RES	LCA	RES	RES	RES	RES	RES	RES	RES	LCA	RES	RES	RES	RES		LCA		RES	LCA	RES	RES	NPl	RES	RES	RES	RES	RES	LCA	RES	LCA	RES	RES	RES	RES	27	0	6	0
NSgoFPl6	RES	RES	RES	RES	RES	RES	RES	RES	RES	RES	RES		RES	RES	RES	LCA	LCA	RES	RES	RES	RES	RES	RES	RES	RES	RES	RES	RES	RES	RES	RES	RES	RES	RES	RES	RES	33	0	2	0
